# Supplementary material for: Highly Pathogenic Avian Influenza H5N1 in South America, 2022–2025: Spread, Affected Species, and Southward Expansion into the Antarctic Region
Source: Viruses. 2026 Jul 12;18(7):764. doi: 10.3390/v18070764 (PMC13431583; doi:10.3390/v18070764)
Supplement: Supplementary file 1 [file viruses-18-00764-s001.zip]

Archive with 1 entries (1 files):
- viruses-4377927-supplementary.pdf
